# Supplementary material for: Liquid Crystal Monomers Released from LCD Displays Accumulate in Endangered Marine Cetaceans Triggering Health Concerns
Source: Environ Sci Technol. 2026 Feb 25;60(9):7437–48. doi: 10.1021/acs.est.5c17767 (PMC12980831; doi:10.1021/acs.est.5c17767)
Supplement: Supplementary file 1 [file es5c17767_si_001.xlsx]

## Sheet: Table S15
Table S15. The concentration for individual LCMs (unit: ng/g, dry weight) in marine cetacean tissue samples collected from the studied area.
Indo-Pacific finless porpoise (Neophocaena phocaenoides)
Compound Name	MOPrCHB	PPB	EDFPPB	DFMPMB	PeCHPrB	EPhEMOB	ECTFB	TFECB	ETFB	PCTB	EBMB	TFPrCB	TeFPrB	FPCB	DFPrCB	EBDFMB	TFrPrB	DFTDFPB	DFPrB	FPB	5OCB	TeFPT	MPCB	6OCB	DMTMDETPB	MPhBB	DFMPCB	EPB	DFEEPB	8OCB	EDFPB	PFPT	5CT	DFMDFPTPB	DMTMDETPB	DBBB	DPeBB	PCPCB	∑LCMs
NP-T01 Blubber	0	119.254	8.592	0	123.458	0	0	0	0	0	28.792	0	0	0	0	0	0	0	0	0	0	0	6.416	0	0	6.838	0	0.684	0	0	0	0	0	0	0	0	0	0	294.034
NP-T02 Blubber	0	0	0	0	0	0	0	179.001	0	0	0	0	0	0	0	0	0	0	0	0	0	0	0	1.14615	0	0	0	0	0	0	0	0	0	0	0	0.924359	0	0	181.072
NP-T03 Blubber	0	235.045	8.57241	0	224.076	0	0	0	0	0	52.2172	0	0	0	0	0.577586	0	0	0	0	0	0	2.07414	0	0	0	0	0.187931	0	4.34828	0	0	0	0	0	0	0	13.8379	540.936
NP-T04 Blubber	0	100.891	0	0	116.955	0	0	0	0	1.12237	26.8145	1.83158	0	0	0	0	0	0	0	0	0	0	2.31579	0	0	0	0	0	0	0	0	0	0	0	0	0	0	0	249.93
NP-T05 Blubber	0	0	0	0	0	0	0	0	0	0	0	0	0	0	0	0.524286	0	0	0	0	0	0	0.905714	0	0	2.49	0	0.530714	0	0	0	0	0	0	0.907857	0	0	0	5.35857
NP-T06 Blubber	0	0	0	0	0	0	0	0	0	0	0	0	0	0	0	0	0	0	0	0	0	0	0	0	0	0	0	0	0	0	0	0	0	0	0	0	0	0	0
NP-T08 Blubber	0	0	0	0	0	0	0	0	0	0	0	0	0	0	0	0	0	0	0	0	0.831111	0	3.05556	0	0	0	0	0	0	0	2.38444	0	0	0	0	0	0	4.47778	10.7489
NP-T10 Blubber	0	0	0	0	0	0	0	0	0	0	0	0	0	0	0	0	0	0.290667	0	0	0	2.478	0	0	0	0	0	0	0	0	0	0	0	0	0	0	0	1.21533	3.984
NP-T11 Blubber	0	0	0	0	0	0	0	0	0	0	0	119.001	0	0	0	0	0	0	0	0	0	0	0	0	0	0	1.74	0	0	0	0	0	2.244	0	0	0	0	0	122.985
NP-T13 Blubber	59.4061	15.7108	0	0	14.7872	0	0	0	0	0	0	0	0	0	0	0	0	0	0	0	0	0	3.61622	0	0	0	0	0	0	0	0	0	0	0	0	0	2.11554	4.74595	100.382
NP-T14 Blubber	0	91.2328	0.809836	0	93.3623	0.252459	0	0	0	3.58279	9.95902	0	0	0	0	0	0	0	0	0	0	0	17.6049	0	0	2.74344	0	0.328689	0	0	0	0	0	0	0	0	0	0	219.876
NP-T15 Blubber	0	0	0	0	0	0	0	0	0	0	0	0	0	0	0	0	0	0	0	0	0	0	0	0	0	0	0	0	0	0	0	0	0	0	1.09722	0	0	0	1.09722
NP-T24 Blubber	0	0	0	4.99607	0	0	0	0	0	0	0	0	0	0	0	0	0	0	0	0	0	0	0	0	0	0	0	0	0	0	0	0	0	0.835955	0	0	0	1.07865	6.91067
NP-T25 Blubber	0	0	0	0	0	0	0	0	0	0	0	0	0	0	0	0	0	0	0	0	0	0	0	0	0	0	0	0	0	0	0	0	0	0	0.501282	0	0	1.19615	1.69744
NP-T26 Blubber	0	0	0	0	0	0	0	0	0	0	0	0	0	0	0	0	0	0	0	0	0	0	0	0	0	0	0	0	0	0	0	0	0	0	0	0	0	0	0
NP-T02 Muscle	0	0	0	0	0	0	0	0	0	0	0	0	0	0	0	0	0	0	0	0	0	0	0.334	0	0	0	0	0	0	0	0	0	0	0	0.3965	0	0	0	0.7305
NP-T07 Muscle	0	33.741	0	0	46.455	0	0	0	0	4.298	0.871	1.7545	0	0	0	0	0	0	0	0	0	0	4.5005	0	0	0	0	0	0	0	0	0	0	0	0	0	0	0	91.62
NP-T09 Muscle	0	8.2785	0	0	13.4055	0	0	0	0	0	0	0	0	0	0	0	0	0	0	0	0	0	0.9925	0	0	0	0	0.036	0	0	0	0	0	0	0	0	0	0	22.7125
NP-T14 Muscle	0	29.4075	0.2555	0	10.6515	0	0	0	0	0	0.338	0	0	0	0	0	0	0	0	0	0	0	1.46	0	0	0	0	0	0	0	0	0	0	0	0	0	0	0	42.1125
NP-T15 Muscle	17.825	23.98	0	0	21.17	0	0	0	0.238	1.647	0.796	1.359	0	0	0	0	0	0	0	0	0	0	3.668	0	0	0	0	0	0	0	0	0	0	0	0	0	0	0	70.683
NP-T16 Muscle	0	9.099	0	0	11.7105	0	0	0	0	0.9445	0	0.665	0	0	0	0	0	0	0	0	0	0	4.3945	0	0	0	0	0	0	0	0	0	0	0	0	0	0	0	26.8135
NP-T17 Muscle	0	0	0	0	0	0	0	0	0	0	0	0	0	0	0	0	0	0	0	0	0	0	0	0	0	0	0	0	0	0	0	0	0	0	0	0	0	0.9165	0.9165
NP-T20 Muscle	0	0	0	0	0	0	0	0	0	0	0	0	0	0	0	0	0	0	0	0	0	0	0	0	0.161	0	0	0	0	0	0	0	0	0	0	0	0	0	0.161
NP-T23 Muscle	0	2.0365	0	0	3.4785	0	0	0	0	0	0	0	0	0	0	0	0	0	0	0	0	0	0.63	0	0	0	0	0	0	0	0	0	0	0	0	0	0	0	6.145
NP-T25 Muscle	0	0	0	0	0	0	0	0	0	0	0	0	0	0	0	0	0	0	0	0	0	0	0	0	0	0	0	0	0	0	0	0	0	0	0	0	0	0.9145	0.9145
NP-T11 Muscle	0	17.8315	0	0	15.9725	0	0	0	0	0	1.1505	0	0	0	0	0	0	0	0	0	0	0	1.6435	0	0	0	0	0	0	0	0	0	0	0	0	0	0	0	36.598
NP-T07 Liver	6.3005	4.1135	0	0	1.8335	0	0	0	0	0	0.6885	0	0	0	0	0	0	0	0	0	0	0	0.454	0	0	0	0	0	0	0	0	0	0	0	0	0	0	0	13.39
NP-T12 Liver	0	0	0	0	0	0	0	0	0	0	0	0	1.953	3.272	0	0	0	0	0	0	0	0	0	0	0	0	0	0	0	0	0	0	0	0	0	0	0	0	5.225
NP-T17 Liver	0	0	0	0	0	0	0	0	0	0	0	0	0	0	0	0	0	0	0	0	0	0	0	0	0	0	0	0	0	0	0	0	0	0	0	0	0	1.1605	1.1605
NP-T20 Liver	0	0	0	0	0	0	0	0	0	0	0	0	0	0	0	0	0	0	0	0	0	0	0	0	0	0	0	0	0	0	0	0	0	0	0	0	0	0	0
NP-T02 Brain	9.3775	21.553	0.8045	0	26.125	0	0	0	0	2.6125	0.981	0	0	0	0	0	0	0	0	0	0	0	2.091	0	0	0	0	0	0	0	0	0	0	0	0	0	0	0	63.5445
NP-T15 Brain	0	8.168	0.163	0	2.9815	0	0	0	0	0	0	0	0	0	0	0	0	0	0	0	0	0	0.6845	0	0	0	0	0	0	0	0	0	0	0	0	0	0	0	11.997
NP-T19 Brain	0	39.3735	0.2755	0	10.2115	0	0	0	0	1.791	0.789	0	0	0	0	0	0	0	0	0	0	0	6.4595	0	0	0	0	0	0	0	0	0	0	0	0	0	0	0	58.9
NP-T21 Brain	0	40.9105	0.2475	0	43.3075	0.231	0	0	0	2.9375	1.553	1.417	0	0	0	0	0	0	0.6005	0	0	0	7.6515	0	0	1.681	0	0	0	0	0	0	0	0	0	0	0	0	100.537
NP-T22 Brain	0	0	0	0	0	0	0	0	0	0	0	0	0	0	0.19	0	0	0	0	0	0	0	0	0	0	0	0	0	0	0	0	0	0	0	0	0	0	0	0.19
NP-T26 Brain	0	11.852	0	0	6.92	0	0	0	0	0	0	0	0	6.8525	0	0	0	0	0	0	0	0	2.358	0	0	0	0	0	0	0	0	0	0	0	0	0	0	0	27.9825
NP-T16 Brain	0	5.092	0	0	1.801	0	0	0	0	0	0	0	0	0	0	0	0	0	0	0	0	0	0.5645	0	0	0	0	0	0	0	0	0	0	0	0	0	0	0	7.4575
NP-T26 Kidney	0	0	0	0	0	0	0	0	0	0	0	0	0	0	0	0	0	0	0	0	0	0	0	0	0	0	0	0	0	0	0	0	0	0	0	0	0	0	0
NP-T20 Kidney	0	0	0	0	0	0	0	0	0	0	0	0	0	0	0	0	0	0	0	0	0	0	0	0	0	0	0	0	0	0	0	0	0	0	0	0	0	0	0
Indo-Pacific humpback dolphin (Sousa chinensis)
SC-02 Blubber	0	138.729	9.021	0.447	39.464	0	0	0	0	1.512	5.629	0	0	0	0	0	0	0	0	0	0	0	2.472	0	0	0	0	0	0	0	0	0	0	0	0	0	0	0	197.274
SC-03 Blubber	0	27.8086	1.18621	0	21.8862	0	0	0	0	0	6.11897	0	0	0	0	0	0	0	0	0	0	0	1.82241	0	0	0	0	0.174138	0	0	0	0	0	0	0	0	0	0	58.9966
SC-05 Blubber	0	0	0	0	0	0	0	0	0	0	0	0	0	0	10.0744	0	10.0744	0	0	0	0	0	0	0	0	0	0	0	0	0	0	0	0	0	0	0	0	0	20.1488
SC-06 Blubber	0	0	0	0	0	0	0	0	0	0	0	0	0	0	0	0	0	0	0	0	0	0	0	0	0	0	0	0	0	0	0	0	0	0	0	0	0	0	0
SC-07 Blubber	30.3679	44.7348	0	6.10707	20.0217	0	0	0	0	0	0	0	0	0	0	0	0	0	0	0	0	0	0	0	0	2.4913	0	0.28913	0	0	0	0	0	0	0	0	0	0	104.012
SC-09 Blubber	0	0	0	0	0	0	75.9221	0	0	0	0	0	10.2233	0	0	0	0	0	0	0	0	0	0	0	0	0	0	0	0.882558	0	0	2.58256	0	0	0	0	0	0	89.6105
SC-12 Blubber	0	0	0	0	0	0	0	0	0	0	0	0	0	0	0	0	0	0	0	0	0	0	0	0	0	0	0	0	0	1.99946	0	0	0	0	0	0	0	0	1.99946
SC-15 Blubber	147.341	150.386	0	0	38.0712	0	0	0	0	0	0	0	0	0	0	0	0	0	0	0	0	0	7.99322	0	0	0	0	0	0	0	0	0	0	0	0	0	0	0	343.792
SC-04 Muscle	0.677	46.981	0.332	0	31.468	0	0	0	0	0	6.207	0	0	0	0	0	0	0	0	0	0	0	11.562	0	0	0	0	0.25	0	0	0	0	0	0	0	0	0	0	97.477
SC-05 Muscle	0.287	3.367	0	0	0	0	0	0	0	0.5155	0	0	0	0	0	0	0	0	0	0	0	0	0	0	0	0	0	0	0	0	0	0	0	0	0	0	0	0	4.1695
SC-06 Muscle	17.659	60.22	0	0	0	0	0	0	0	0	0	0	0	0	0	0	0	0	0	0	0	0	0.558	0	0	0	0	0	0	0	0	0	0	0	0	0	0	2.0055	80.4425
SC-07 Muscle	0	0	0	0	0	0	0	0	0	0	0	0	0	0	0	0.1205	0	0	0	0	0	0	0	0	0	0	0	0	0	0	0	0	0	0	0	0	0	0	0.1205
SC-09 Muscle	0	32.065	0	0	31.14	0	0	0	0	1.235	1.009	1.362	0	0	0	0	0	0	0	0	0	0	2.492	0	0	0	0	0	0	0	0	0	0	0	0	0	0	0	69.303
SC-16 Muscle	0	0	0	0	0	0	0	0	0	0	0	0	0	0	0	0	0	0	0	0	0	0	0	0	0	0	0	0	0	0	0	0	0	0	0.4015	0	1.458	0	1.8595
SC-10 Muscle	81.1395	61.092	1.16	0	52.475	0	0	0	0	0	7.471	0	0	0	0	0	0	0	0	0.3535	0	0	7.6495	0	0	0	0	0.224	0	0.6455	0	0	0	0	0	0	0	0	212.21
SC-11 Muscle	0	61.556	1.3545	0	59.263	0	0	0	0	0	5.241	0	0	0	0	0	0	0	0	0	0	0	30.0045	0	0	3.939	0	1.0575	0	0	0	0	0	0	0	0	0	0	162.415
SC-12 Muscle	0	5.656	0	0	1.55	0	0	0	0	0	1.6405	0	0	0	0	0	0	0	0	0	0	0	0	0	0	0	0	0	0	15.437	0	0	0	0	0	0	0	0	24.2835
SC-13 Muscle	0	52.8615	0	0	31.7295	0	0	0	0	3.0335	1.091	1.491	0	0	0	0	0	0	0	0	0	0	7.774	0	0	0	0	0	0	0	0	0	0	0	0	0	0	0	97.9805
SC-14 Muscle	0	0	0	0	0	0	0	0	0	0	0	0	0	0	0	0	0	0	0	0	0	0	0	0	0	0	0	0	0	0	0	0	0	0	0	0	0	0	0
SC-02 Muscle	0.567	30.497	0.785	0	13.4245	0	0	0	0	0	1.135	0	0	0	0	0	0	0	0	0	0	0	2.0485	0	0	0	0	0	0	0	0	0	0	0	0	0	0	0	48.457
SC-08 Liver	0	4.3715	0	0	0	0	0	0	0	0	1.4175	0	0	0	0	0	0	0	0	0	0	0	0.7795	0	0	0	0	0.1335	0	0	0	0	0	0	0	0	0	0	6.702
SC-03 Brain	11.567	0	0	0	0	0	0	0	0	0.8835	0.6765	0	0	0	0	0	0	0	0	0	0	0	2.3715	0	0	0	0	0	0	0	0	0	0	0	0	0	0	0	15.4985
SC-11 Brain	0	0	0	0	0	0	0	0	0	0	0	0	0	0	0	0	0	0	0	0	0	0	0	0	0	0	0	0	0	0	0	0	0	0	0	0	0	0	0
SC-15 Kidney	0	0	0	0	0	0	0	0	0	0	0	0	0	0	0	0	0	0	0	0	0	0	0	0	0	0	0	0	0	0	0	0	0	0	0	0	1.455	0	1.455
Values reported as “0” indicate concentrations below the method detection limit (MDL) and do not represent true absence of LCMs.

## Sheet: Table S16
Table S16. The concentration for individual LCMs (unit: ng/g, lipid weight) in marine cetacean in blubber tissue samples for Temporal trends analysis.
Sample Name	Year of collection	Gender	Body length (cm)	Lipid (%)	MOPrCHB	PPB	EOPrCHB	EDPPB	MPB	DFMPMB	PeCHPrB	EDPeB	EPhEMOB	3OCB	ECTB	TFECB	ETB	DTMDEB	PCTB	EBMB	TFPrCB	TePrB	DPrCB	EBDFMB	TrPrB	DFTMDEB	DPrB	FPB	5OCB	TeFPT	MPCB	6OCB	MPhBB	TPeCB	TrPeB	DFMPCB	EPB	EDPBB	8OCB	EDFPB	DPPCB	BCEDB	PFPT	5CT	DFMDFPTPB	PDTPMTT	DMTMDETPB	DBBB	DPeBB
NP-01	2007	M	77	0.79	1.69702	0	0	0	0	0	56.2177	0	0	0	0	0	0	0	0	0	0	0	0	0	0	0	0	0	0	0	0	0	0	0	0	0	0	0	0	0	0	0	0	0	0	0	0	0	0
NP-02	2007	M	142.5	0.29	75.1685	28.8824	0	0	0	0	107.612	0	0	0	0	16.3231	0	0	0	0	0	0	0	0	0	0	0	0	0	0	7.87362	0	0	0	0	0	0.661484	0	0	0	0	0	0	0	0	0	0	0	0
NP-03	2007	M	154	0.33	0	4.35769	7.80451	0	0	0	0.368489	0	0	0	0	2.8444	0	0	0.0248419	4.17138	0	0	0	0	0	0	0	0	0	0	0	0	4.15896	0	0	0	0	0	0	0	0	0	0	0	0	0	0	0	0
NP-04	2008	F	77.5	0.76	0	0	13.8442	0	0	0	1.17199	0	0	0	0	0.0169038	0	0	0	2.46682	0	0	0	0	0	0	0	0	0	0	0	0	0	0	0	0	0	0	0	0	0	0	0	0	0	0	0	0	0
NP-05	2008	F	88	0.81	0	0	10.4581	0	0	0	0.15574	0	0	0	0	0	0	0	0	1.63528	0	0	0	0	0	0	0	0	0	0	0	0	0	0	0	0	0.104638	0	0	0	0	0	0	0	0	0	0	0	0
NP-06	2008	F	163	0.78	74.0176	6.3702	0	0	0	0	15.1298	0	0	0	0	2.79472	0	0	0	2.00846	0	0	0	0	0	0	0	0	0	0	0	0	2.19933	0	0	0	0.144527	0	0	0	0	0	0	0	0	0	0	0	0
NP-07	2009	M	148	0.91	24.9289	14.1965	0	0	0	0	47.3163	0	0	0	0	12.9529	0	0	0	0	0	0	0	0	0	0	0	0	0	0	10.8009	0	0	0	0	0	0.490146	0	0	0	0	0	0	0	0	0	0	0	0
NP-08	2009	M	141	0.29	232.266	121.623	0	0	0	0	133.018	0	0	0	0	0	0	0	0	0	0	0	0	0	0	0	0	0	0	0	0	0	0	0	0	0	3.54812	0	0	0	0	0	0	0	0	0	0	0	0
NP-09	2009	M	158	0.35	0	182.62	0	0	0	0	0	0	0	1.30689	0	0	10.2984	0	0	0	0	0	0	0	0	0	0	0	0	0	0	0	0	0	0	0	9.60088	0	0	0	0	0	0	0	0	0	0	0	0
NP-10	2009	M	127	0.52	0	0	23.9333	0	0	0	2.19538	0	0	0	0	0	0	0	0	3.73399	0	0	0	0	0	0	0	0	0	0	0	0	0	0	0	0	0.230607	0	0	0	0	0	0	0	0	0	0	0	0
NP-11	2010	M	116	0.9	0	43.5667	0	0	0	0	51.0441	0	0	0	0	0	0	0.806273	0	0	0	0	0	0	0	0	0	0	0.353435	0	2.58644	0	0	0	0	0	0	0	0	0	0	0	0	0	0	0	0	0	0
NP-12	2010	M	174.5	0.53	4.05446	0	0	0	0	0	2.75917	0	0	0	0	0.100694	0	0	0	1.62636	0	0	0	0	0	0	0	0	0	0	0	0	0	0	0	0	0.0984055	0	0	0	0	0	0	0	0.396673	0.251735	0	0	0
NP-13	2010	F	74	0.81	0	0	2.62355	0	0	0	0.0638228	0	0	0	0	0.17102	0	0	0	1.27646	0	0	0	0	0	0	0	0	0	0	0	0	0.34266	0	0	0	0.0780745	0	0	0	0	0	0	0	0	0	0	0	0
NP-14	2010	M	169.5	0.54	0	0	14.9102	0	0	0	0.763036	0	0	0	0	0.00233702	0	0	0	2.35688	0	0	0	0	0	0	0	0	0	0	0	0	0	0	0	0	0	0	0	0	0	0	0	0	0	0	0	0	0
NP-15	2013	M	168	0.55	0	60.0629	0	0	0	0	7.90742	0	0	0	0	0	0	0	0	0	0	12.5758	0	0	0	0	0	0	0	0	0	0.783529	0	0	0	0	0	0	0	3.33902	0	0	0	0	0	0	0	0	0
NP-16	2013	F	172	0.17	47.2253	288.256	0	0	41.8174	0	49.3286	3.0603	0	0	7.51119	33.4988	0	0	0	130.731	0	0	0	0	0	0	0	0	0	0	3.12011	0	0	0	23.9291	0	16.0192	0	0	0	0	0	0	0	0	0	0	0	0
NP-17	2013	M	122	0.65	69.4686	8.10319	0	0	5.94915	0	5.62542	0.175561	0	0	32.6294	36.5615	0	0	0	4.24957	0	0	0	0	0	0	0	0.834226	0	0	0.525438	0	12.5184	0	0	0.800608	0	1.38706	0	0	0	1.52402	0	0	0	0	0	0	0
NP-18	2013	F	69	0.16	51.1054	278.897	0	0	0	0	9.28608	0.356747	0	0	0	7.36923	0	0	2.24165	18.3592	0	0	0	0	0	0	0	0.867908	0	0	3.52488	0	10.7077	0	0	0	0	0	0	0	0	0	0	0	0	0	0	0	0
NP-19	2014	F	81	0.1	0	255.495	0	0	0	0	0	0	0	0	0	99.5443	0	0	0	0	0	0	0	0	0	0	0	0	0	0	0	0	0	0	0	0	0	0	0	0	0	0	0	0	2.38555	0	0	0	0
NP-20	2014	M	143	0.35	0	0	0	0	0	0	1.21367	0	0	0	0	1.93267	0	0	0	4.14572	0	0	0	0	0	0	0	0	0	0	0	0	1.30981	0	0	0	0.252348	0	0	0	0	0	12.8437	0	0	0	0	0	0
NP-21	2014	F	164.5	0.39	9.99819	4.20003	0	0	0	0	0.482196	0	0	0	0	0.523527	0	0	0	4.06619	0	0	0	0	0	0	0	0	0	0	0	0	0.964392	0	0	0	0.246018	0	0	0	0	0	0	0	0	0	0	0	0
NP-22	2014	F	160	0.31	80.4506	11.5731	0	0	0	0	285.395	0	0	0	0	0	0	0	0	9.49827	0	0	0	0	0	0	0	0	0	0	0	0	0	0	0	0	0	0	0	0	0	0	0	0	0	0	0	0	0
NP-23	2014	M	150	0.55	3.05242	14.311	0	0	0	0	35.3517	0	0	0	0	0	0	0	0	13.0336	0	0	0	9.9812	0	0	0	0	0	0	2.80358	0	0	0	0.532699	0	1.10595	0	0	0	0	0	0	0	0	0	0	0	0
NP-24	2015	F	158	0.3	90.1153	358.594	0	0	0	0	0	0.485997	0	0	0	0	0	0	0	8.59692	0	0	0	0	0.886875	0	0	0.623284	0	0	18.196	0	0	0	3.84679	0	0	0	0	0	0	0	0	0	0	0	0	0	0
NP-25	2015	M	110	0.19	112.065	144.319	0	0	0.711757	0	3.70718	0	0	0	0	0	0	0	0.758475	18.1814	0	0	0	0	0	0	0	0.296795	0	0	0.516642	0	0	1.86321	0	0.0934353	0.961834	0	0	0	1.51695	1.64061	0	0	0	0	0	0	0
NP-26	2015	F	117	0.24	122.126	121.391	0	0	0.335452	0	48.4993	0.0529661	0	0	0	19.4527	0	0	1.58898	8.22034	0	0	0	0	1.05932	0	0	0.582627	0	0	0.861582	0	9.3185	0	0	1.10169	0	0	0	0	0	0.243644	0	0	0	0	0	0	0
NP-27	2015	M	169	0.39	57.5174	11.8891	0	0	21.0442	0	68.9673	0	0	0	0	0	0	0	2.90048	13.875	0	0	0	0	0	0	0	0	0	0	0.535696	0	0	0	0	0	0.825262	0	0	0	5.07464	0	0	0	0	0	0	0	0
NP-28	2017	M	139.5	0.36	0	98.7598	0	0	5.34241	0	22.2904	0	0	0	0	36.0872	0	0	0	0	0	0	0	0	0	0	8.38535	0	0	0	0	0	0	0	0	0	0	0	0	0	0	6.38051	0	0	0	0	0	0	0
NP-29	2017	M	108	0.22	102.985	322.539	0	0	1.34362	0	20.7588	0	0	0	0	4.01045	0	0	0.9679	17.0832	0	0	0	0	0	0	0	0	0	0	1.87046	0	0	0	0	0	0	2.53206	0	0	0	0	0	0	0	0	0	0	0
NP-30	2017	M	142	0.59	52.0281	29.1196	0	0	0	0	5.92955	0	0	0	0	0	0	0	0	0	0	0	0	0	10.1023	0	0	0	0	0	0	0	0	0	0	0	0	0	0	0	0	0	0	0	0	0	0	0	0
NP-31	2017	F	174	0.39	60.2613	190.496	0	0	0	0	6.50129	0	0	0	0	1.21677	0	0	0	6.6878	0	0	0	0	0	0	0	0	0	0	5.38	0	0	0	0	0	0	0	0	0	0	0	0	0	0	0	0	0	0
NP-32	2018	F	154	0.5	0	116.299	0	0	0	0	55.5206	0	0	0	0	0	0	0	0	0	0	0	0	33.1463	0	0	2.42165	0	0	0	0	0	0	0	0	0	0.212506	0	0	0	0	0	0	0	0	0	0	0	0
NP-33	2018	F	145	0.59	13.8291	69.6973	0	0	0	0	27.8534	0	0	0	0	0	0	0	0.850923	11.0839	0	0	0	0	0	0	0	0	0	0	9.83988	0	8.02039	0	1.95083	0	0.472431	0	0	0	0	0	0	0	0	0	0	0	0
NP-34	2018	M	108	0.22	1.82942	0	0	0	0	0	0	0.377747	0	0	0	0	0	0	0	6.95554	0	0	0	0	0	0	0	0.190435	0	0	0	0	0	0	1.23939	0	0	0	0	0	0	0	0	0	0	0	0	0	0
NP-35	2018	F	150	0.25	0	29.8135	0	2.148	0	0	30.8645	0	0	0	0	0	0	0	0	7.198	0	0	0	0	0	0	0	0	0	0	1.604	0	1.7095	0	0	0	0.171	0	0	0	0	0	0	0	0	0	0	0	0
NP-36	2018	F	78	0.39	0	0	0	0	0	0	0	0	0	0	0	69.8105	0	0	0	0	0	0	0	0	0	0	0	0	0	0	0	0.447	0	0	0	0	0	0	0	0	0	0	0	0	0	0	0	0.3605	0
NP-37	2018	M	140	0.29	0	68.163	0	2.486	0	0	64.982	0	0	0	0	0	0	0	0	15.143	0	0	0	0.1675	0	0	0	0	0	0	0.6015	0	0	0	0	0	0.0545	0	1.261	0	0	0	0	0	0	0	0	0	0
NP-38	2018	F	145	0.38	0	38.3385	0	0	0	0	44.443	0	0	0	0	0	0	0	0.4265	10.1895	0.696	0	0	0	0	0	0	0	0	0	0.88	0	0	0	0	0	0	0	0	0	0	0	0	0	0	0	0	0	0
NP-39	2019	M	137	0.45	0	0	0	0	0	0	0	0	0	0	0	0	0	0	0	0	0	0	0	0	0	0	0	0	0	0	0	0	0	0	0	0	0	0	0	0	0	0	0	0	0	0	0	0	0
NP-40	2019	M	166	0.43	0	0	0	0	0	0	0	0	0	0	0	0	0	0	0	0	0	0	0	0	0	0	0	0	0.391395	0	1.43895	0	0	0	0	0	0	0	0	1.12291	0	0	0	0	0	0	0	0	0
NP-41	2019	M	150	0.75	0	0	0	0	0	0	0	0	0	0	0	0	0	0	0	0	0	0	0	0	0	0.218	0	0	0	1.8585	0	0	0	0	0	0	0	0	0	0	0	0	0	0	0	0	0	0	0
NP-42	2019	M	162	0.5	0	0	0	0	0	0	0	0	0	0	0	0	0	0	0	0	59.5005	0	0	0	0	0	0	0	0	0	0	0	0	0	0	0.87	0	0	0	0	0	0	0	1.122	0	0	0	0	0
NP-43	2019	F	140	0.74	43.9605	11.626	0	0	0	0	10.9425	0	0	0	0	0	0	0	0	0	0	0	0	0	0	0	0	0	0	0	2.676	0	0	0	0	0	0	0	0	0	0	0	0	0	0	0	0	0	1.5655
NP-44	2020	M	150	0.61	0	55.652	0	0.494	0	0	56.951	0	0.154	0	0	0	0	0	2.1855	6.075	0	0	0	0	0	0	0	0	0	0	10.739	0	1.6735	0	0	0	0.2005	0	0	0	0	0	0	0	0	0	0	0	0
NP-45	2020	F	127	0.36	0	0	0	0	0	0	0	0	0	0	0	0	0	0	0	0	0	0	0	0	0	0	0	0	0	0	0	0	0	0	0	0	0	0	0	0	0	0	0	0	0	0	0.395	0	0
NP-46	2021	F	176	0.89	0	0	0	0	0	4.4465	0	0	0	0	0	0	0	0	0	0	0	0	0	0	0	0	0	0	0	0	0	0	0	0	0	0	0	0	0	0	0	0	0	0	0.744	0	0	0	0
NP-47	2021	M	167	0.78	0	0	0	0	0	0	0	0	0	0	0	0	0	0	0	0	0	0	0	0	0	0	0	0	0	0	0	0	0	0	0	0	0	0	0	0	0	0	0	0	0	0	0.391	0	0
NP-48	2021	M	167	0.73	0	0	0	0	0	0	0	0	0	0	0	0	0	0	0	0	0	0	0	0	0	0	0	0	0	0	0	0	0	0	0	0	0	0	0	0	0	0	0	0	0	0	0	0	0
[truncated: 2 more columns]
